# Supplementary material for: An email-based intervention to improve the number and timeliness of letters sent from the hospital outpatient clinic to the general practitioner: A pair-randomized controlled trial
Source: PLoS One. 2017 Oct 23;12(10):e0185812. doi: 10.1371/journal.pone.0185812 (PMC5653206; doi:10.1371/journal.pone.0185812)
Supplement: S2 File — (R) [file pone.0185812.s002.r]

#testing for significance of difference at baseline
#original data in bbspreadsheets

baseline <- matrix (c(4360,456,3051,306),ncol=2,byrow=T)
# ctrlHasLet,ctrlNoLet,intervHasLet,intervNoLet
rownames(baseline) <- c("ctrl","interv")
colnames(baseline) <- c("hasLet","noLet")
baseline
prop.test(baseline)
#ctrl 9.5% overdue
#intv 9.1% overdue
#X2 = 0.25155, p = 0.616

library(metafor)

# Fixed effects assumes that this population is the entire relevant population and there is one true effect size.
# Random effects assumes that this population is a sample of the entire relevant population, and the true effect may be different in different pairs.
# Mixed effects assumes that some things are random (e.g. randomization) and others are not (e.g. the difference within pairs).
# A mixed effects model is probably most appropriate.
# I also checked the other models - all models come up with a significant positive effect, but a different effect size.

setwd = ("Q:\\trialDataForAnalysis\\") #my wd
esc_allDue <- read.csv(file="S3.tab",head=TRUE,sep="\t")
esc_allPt <- read.csv(file="S4.tab",head=TRUE,sep="\t")

# S3.tab (all patient-visits who were due for a letter during the trial)
#	ai = interv: got letter
#	bi = interv: no letter
#	ci = control: got letter
#	di = control: no letter

#labels
all <- c('a interv 6/6 (100%) control 25/62 (40%)',
'b interv 134/188 (71%) control 71/97 (73%)',
'c interv 126/164 (77%) control 11/35 (31%)',
'd interv 36/36 (100%) control 47/88 (53%)',
'e interv 27/40 (68%) control 106/235 (45%)',
'f interv 55/57 (96%) control 63/208 (30%)',
'g interv 57/74 (77%) control 92/102 (90%)',
'h interv 33/115 (29%) control 58/74 (78%)',
'i interv 16/17 (94%) control 10/49 (20%)',
'j interv 9/9 (100%) control 7/10 (70%)',
'k interv 7/7 (100%) control 16/38 (42%)',
'l interv 9/11 (82%) control 19/43 (44%)',
'm interv 47/89 (53%) control 7/29 (24%)',
'n interv 38/39 (97%) control 17/52 (33%)',
'p interv 11/12 (92%) control 46/71 (65%)')

ES1all <- escalc(ai=ai, bi=bi, ci=ci, di=di, data=esc_allDue, measure = "OR")

#vector of differences in the % of letters written on time between pairs at the time of randomization 
pdiff <- c(0.041752767, 0.022403941, -0.002546296, 0.006969697, -0.003361886, -0.024947851, -0.015075194, -0.002530365, -0.009647887, -0.009647887, 0.041752767, 0.022403941, -0.002546296, 0.006969697, -0.024947851)

ES1all$pdiff <- pdiff
mixedA <- rma(ES1all$yi, ES1all$vi, mods = ~ES1all$pdiff, method='REML')
summary(mixedA)
exp(1.7414)
exp(0.6396)
exp(2.8433)

svg("forestMEall.svg", width = 8, height = 4, pointsize=9)
forest(mixedA, slab=all)
dev.off()

# check analysis on a per-patient rather than per-visit basis
ES1pt <- escalc(ai=ai, bi=bi, ci=ci, di=di, data=esc_allPt, measure = "OR")

ES1pt$pdiff <- pdiff
mixedP <- rma(ES1pt$yi, ES1pt$vi, mods = ~ES1pt$pdiff, method='REML')
summary(mixedP)

exp(1.4811)
exp(0.4447)
exp(2.5175)

# As expected, results are similar with somewhat wider CI

# There was an unexpected difference in the number of patients seen by intervention and control doctors, which could be a confounder. Do post-hoc analysis to check this.
# add number of patients seen per doctor as a modifier (ratio of nr of patients seen by ctrl/nr of patients seen by interv)
# use log so that it doesn't matter if you use i/c or c/i
rat = c(2.680608365,0.9836795252,0.2425629291,4.8192771084,2.3426573427,5.87,0.7330677291,0.55,1.6888888889,2,1.9651162791,0.9945652174,0.1973684211,5.8243243243,9.9473684211)
ES1all$lograt <- log(rat)
mixedAlograt <- rma(ES1all$yi, ES1all$vi, mods = ~ES1all$lograt, method='REML')
summary(mixedAlograt)
mixedBlograt <- rma(ES1all$yi, ES1all$vi, mods = ~ES1all$lograt + ~ES1all$pdiff, method='REML')
summary(mixedBlograt)

#effect of log(rat) in mixedBlograt
exp(0.9595)
exp(0.0992)
exp(1.8198)

#intercept
exp(1.3475)
exp(0.3163)
exp(2.3786)

# Number of patients was a confounder but we can still see the effect of the intervention

#before-after
#cannot use "before" data from roles not assigned to control or intervention
bao <- read.csv(file="S6.txt",head=TRUE,sep="\t")
table(bao)

ctrlBA <- matrix (c(4360,456,3952,598),ncol=2,byrow=T)
# beforeHasLet,beforeNoLet,afterHasLet,afterNoLet
rownames(ctrlBA) <- c("before","after")
colnames(ctrlBA) <- c("hasLet","noLet")
ctrlBA
prop.test(ctrlBA)
1-0.8685714

intrvBA <- matrix (c(3051,306,2887,253),ncol=2,byrow=T)
# beforeHasLet,beforeNoLet,afterHasLet,afterNoLet
rownames(intrvBA) <- c("before","after")
colnames(intrvBA) <- c("hasLet","noLet")
intrvBA
prop.test(intrvBA)
1-0.9194268

# average time to write letters
vToLet <- read.csv(file="H:\\ICOVE\\BriefBot\\S5.tab",head=TRUE,sep="\t")

median(vToLet[vToLet$ctrlInterv=="c",]$visitToStart, na.rm="true") #58
quantile(vToLet[vToLet$ctrlInterv=="c",]$visitToStart, na.rm="true") #7.5-158.5

median(vToLet[vToLet$ctrlInterv=="i",]$visitToStart, na.rm="true") #30
quantile(vToLet[vToLet$ctrlInterv=="i",]$visitToStart, na.rm="true") #6-82

hist(vToLet[vToLet$ctrlInterv=="c",]$visitToStart)
hist(vToLet[vToLet$ctrlInterv=="i",]$visitToStart)
#distributions are very similar, can use Wilcox
wilcox.test(vToLet[vToLet$ctrlInterv=="c",]$visitToStart,vToLet[vToLet$ctrlInterv=="i",]$visitToStart)

median(vToLet[vToLet$ctrlInterv=="c",]$visitToFinish, na.rm="true") #77
quantile(vToLet[vToLet$ctrlInterv=="c",]$visitToFinish, na.rm="true") #26-174

median(vToLet[vToLet$ctrlInterv=="i",]$visitToFinish, na.rm="true") #39
quantile(vToLet[vToLet$ctrlInterv=="i",]$visitToFinish, na.rm="true") #12-88

hist(vToLet[vToLet$ctrlInterv=="c",]$visitToFinish)
hist(vToLet[vToLet$ctrlInterv=="i",]$visitToFinish)
#distributions are very similar, can use Wilcox
wilcox.test(vToLet[vToLet$ctrlInterv=="c",]$visitToFinish,vToLet[vToLet$ctrlInterv=="i",]$visitToFinish)
