# Supplementary material for: An email-based intervention to improve the number and timeliness of letters sent from the hospital outpatient clinic to the general practitioner: A pair-randomized controlled trial
Source: PLoS One. 2017 Oct 23;12(10):e0185812. doi: 10.1371/journal.pone.0185812 (PMC5653206; doi:10.1371/journal.pone.0185812)
Supplement: S3 File — (TAB) [file pone.0185812.s003.tab]

pair	ai	bi	ci	di	n1i	n2i
a	6	0	25	37	6	62
b	134	54	71	26	188	97
c	126	38	11	24	164	35
d	36	0	47	41	36	88
e	27	13	106	129	40	235
f	55	2	63	145	57	208
g	57	17	92	10	74	102
h	33	82	58	16	115	74
i	16	1	10	39	17	49
j	9	0	7	3	9	10
k	7	0	16	22	7	38
l	9	2	19	24	11	43
m	47	42	7	22	89	29
n	38	1	17	35	39	52
p	11	1	46	25	12	71
