# Supplementary material for: An email-based intervention to improve the number and timeliness of letters sent from the hospital outpatient clinic to the general practitioner: A pair-randomized controlled trial
Source: PLoS One. 2017 Oct 23;12(10):e0185812. doi: 10.1371/journal.pone.0185812 (PMC5653206; doi:10.1371/journal.pone.0185812)
Supplement: S4 File — (TAB) [file pone.0185812.s004.tab]

pair	ai	bi	ci	di	n1i	n2i
a	6	0	23	24	6	47
b	79	37	54	21	116	75
c	82	34	6	17	116	23
d	36	0	34	30	36	64
e	24	12	53	58	36	111
f	53	2	35	61	55	96
g	49	10	88	8	59	96
h	14	51	44	14	65	58
i	16	1	9	35	17	44
j	7	0	5	3	7	8
k	4	0	15	11	4	26
l	9	2	17	9	11	26
m	35	25	2	8	60	10
n	35	1	13	4	36	17
p	11	1	40	24	12	64
