# Supplementary material for: An email-based intervention to improve the number and timeliness of letters sent from the hospital outpatient clinic to the general practitioner: A pair-randomized controlled trial
Source: PLoS One. 2017 Oct 23;12(10):e0185812. doi: 10.1371/journal.pone.0185812 (PMC5653206; doi:10.1371/journal.pone.0185812)
Supplement: S5 File — (TAB) [file pone.0185812.s005.tab]

visitToDue	ctrlInterv	visitToStart	visitToFinish
0	c	120	131
-411	c	300	341
0	c	7	13
-607	c	590	625
0	c	5	28
-51	c
0	c	60	81
0	c	4	27
-96	c	613	620
-102	c	343	347
-468	c
0	c	4	6
0	c
-335	c	309	344
-30	c	302	309
-68	c	133	139
0	c	457	464
-130	c
-37	c
-483	c	181	184
-2195	c	119	119
-53	c	301	301
0	c	7	15
-198	c	564	568
0	c	8	31
-319	c	294	330
-2363	c	49	70
0	c	21	31
-823	c	355	372
-321	c	112	112
-614	c	58	93
-423	c	126	150
-578	c	93	93
-1279	c
-520	c	119	162
-466	c
0	c	98	105
0	c	28	41
-1796	c	442	449
0	c
0	c	126	127
0	c	112	112
0	c	450	457
-337	c	116	118
-35	c	128	142
0	c	269	280
-42	c	9	22
-63	c
0	c	14	24
-70	c	441	455
-134	c	57	77
-134	c	0	74
-134	c
-18	c	504	506
0	c	39	60
-167	c	26	53
-119	c	110	137
-320	c
0	c	21	31
-381	c	5	15
-370	c
-533	c	32	53
-91	c	98	98
-2790	c	36	55
56	c
-104	c
56	c	0	0
-606	c	9	23
-179	c	145	153
-342	c	7	26
0	c	0	1
0	c	6	6
0	c	7	8
-1685	c	3	37
0	c	0	0
0	c	5	11
0	c	5	11
0	c	16	16
0	c	0	1
0	c	10	44
0	c	10	44
-1921	c	0	1
0	c	18	41
0	c	3	37
0	c	0	0
-38	c	113	119
-1326	c	16	29
0	c	14	27
0	c	42	55
-969	c	53	61
-86	c	416	455
-54	c	562	566
-788	c	7	10
-614	c
-383	c	7	10
-83	c	281	281
0	c
-2675	c	130	142
0	c	23	34
56	c	25	26
56	c	120	187
0	c	126	132
0	c	18	26
56	c	161	161
56	c	62	85
0	c	52	66
-352	c	399	399
-179	c	225	247
0	c	21	29
0	c	42	52
56	c	29	29
56	c
56	c	23	29
0	c	30	41
-102	c
0	c	514	514
0	c	69	77
0	c
-555	c
-262	c	91	91
0	c	527	540
-312	c	42	43
0	c	77	98
-508	c	179	179
56	c	72	175
56	c	30	49
56	c	6	6
-29	c	454	468
0	c
-666	c	70	78
-263	c	220	221
-515	c
-473	c	230	232
-83	c	391	392
0	c	555	556
0	c	84	97
56	c
0	c	21	42
0	c	506	519
0	c	4	27
0	c	10	23
-34	c	103	109
0	c	579	580
0	c	548	548
0	c	182	182
-81	c	273	273
-365	c	0	5
-56	c	248	259
-208	c	585	585
-190	c	63	73
-155	c	393	393
0	c	21	42
0	c	21	42
-501	c	185	212
-756	c	18	39
0	c	18	39
56	c	0	0
56	c	7	19
56	c	123	129
56	c	7	11
56	c	89	90
56	c	29	78
0	c	98	101
0	c	197	202
56	c	168	169
56	c	343	343
0	c	0	10
-326	c	28	29
0	c
0	c	41	49
0	c
56	c	0	12
56	c	0	69
-505	c	92	135
0	c	2	44
-495	c	91	134
-32	c
-32	c	512	517
0	c	8	15
0	c	45	52
0	c	155	156
-66	c	301	302
0	c	2	8
0	c	98	99
0	c	327	327
-100	c	0	3
0	c	1	14
-2665	c	0	18
-162	c	14	35
-214	c	14	35
-271	c	12	33
0	c	11	32
-656	c	0	48
56	c	91	129
56	c	48	70
-463	c	124	130
56	c	36	48
56	c	22	48
-68	c	505	532
-108	c	287	295
0	c	19	19
-79	c	415	422
-79	c	525	532
-669	c
-158	c	21	21
0	c	14	35
0	c	9	12
-561	c	540	576
0	c	4	25
-147	c
0	c	1	4
0	c	2	98
56	c	29	41
56	c	22	41
56	c
-2724	c	81	93
-701	c	35	43
0	c	15	15
-340	c	14	15
0	c
0	c	9	15
0	c	8	34
0	c	2	28
-290	c	417	431
0	c	0	9
0	c	34	37
0	c	32	35
0	c	6	13
2	c	90	118
0	c	83	83
0	c	25	34
-53	c
56	c	34	115
56	c	15	57
56	c	34	56
56	c	32	41
56	c	22	34
56	c	2	2
0	c	294	294
0	c	140	141
-219	c	543	547
-27	c	148	148
-485	c
0	c	33	40
-6	c	68	76
0	c	59	72
0	c	13	16
-7	c	424	424
-92	c	420	426
-183	c	154	154
-527	c	0	3
-53	c	0	9
-2322	c	0	9
-77	c	471	472
0	c	364	366
-62	c	26	41
0	c	353	407
0	c	23	36
56	c	0	0
56	c	44	44
56	c	9	22
56	c	98	104
-91	c	464	465
0	c	16	16
0	c	11	32
56	c	0	20
-67	c	0	0
0	c	70	101
-195	c	481	485
0	c	59	72
-43	c	71	77
0	c	6	9
-14	c
0	c	105	112
-20	c	98	105
-145	c	175	183
-128	c	3	16
-58	c	316	324
-410	c
56	c	34	47
56	c	41	55
56	c	47	79
56	c	14	14
56	c	34	37
56	c	41	55
56	c
56	c	57	101
-354	c	129	130
-277	c	127	149
0	c	231	242
-554	c	11	32
56	c	0	13
56	c	0	13
56	c	0	62
56	c	0	13
0	c	2	28
0	c	64	95
7	c
0	c	1	6
-237	c
-221	c	9	64
-209	c	12	14
56	c	19	25
56	c	152	174
-377	c	7	7
56	c	217	219
56	c	41	42
-652	c
-657	c	14	14
-70	c	478	479
56	c	0	0
56	c	0	29
56	c	0	29
56	c	0	28
-176	c	492	499
-2250	c	1	29
-838	c	522	522
0	c	10	17
-620	c	6	13
0	c	31	44
-31	c
-83	c	284	328
56	c	145	167
-457	c	294	294
-264	c	529	529
56	c	0	0
0	c	0	23
0	c	6	22
0	c	19	51
0	c
-1004	c	35	44
0	c	32	41
-211	c	126	126
0	c	276	296
0	c	62	76
-267	c	1	4
-341	c	1	14
0	c	134	141
-173	c
-165	c	54	54
-169	c	198	218
-206	c	354	354
-606	c	81	81
0	c	25	105
-550	c	136	163
-3	c	43	82
-6	c	77	83
56	c	26	39
56	c	19	34
-60	c	47	49
-620	c
-513	c	198	239
0	c	0	3
-159	c	161	169
-156	c	346	385
0	c	24	31
-3762	c	27	59
0	c	0	0
56	c	0	0
0	c	1	15
-200	c	245	249
0	c	26	60
0	c	12	19
0	c	49	60
0	c	3	35
0	c	170	170
-126	c	326	327
-506	c	44	58
-2268	c	5	7
0	c	142	166
0	c	55	62
0	c	78	113
-186	c	530	531
0	c	19	27
0	c	67	102
-412	c	201	237
-915	c	263	280
56	c	131	153
56	c	315	330
0	c	0	3
-526	c	61	67
-96	c	145	167
0	c	434	434
0	c	84	91
0	c	15	21
0	c	224	235
-70	c	330	332
0	c
0	c	32	45
-115	c	340	345
-395	c	470	472
0	c	2	50
0	c	203	245
0	c	297	351
-419	c	14	14
-196	c
56	c	186	215
56	c	165	173
56	c	44	57
0	c	1	12
0	c	28	59
-125	c	26	32
0	c	0	6
-76	c	42	49
-571	c	115	142
0	c	138	160
-32	c	42	50
0	c	12	19
0	c	1	13
56	c	0	13
-87	c
0	c	35	46
-742	c	0	13
-463	c	6	6
-19	c	157	160
-340	c	1	14
0	c	65	78
0	c
-1868	c	55	78
0	c	310	348
-3543	c	174	194
0	c	2	77
-170	c
0	c
56	c	131	133
56	c	268	268
56	c	246	264
-572	c	14	57
-571	c
-627	c	12	55
-169	c	314	328
-202	c	272	273
0	c	231	231
0	c	324	326
0	c	3	10
-26	c	57	63
56	c	0	0
56	c	0	52
56	c	0	52
0	c	10	21
0	c	1	3
0	c
-424	c
-542	c	7	31
-172	c	182	182
0	c	4	10
-449	c	4	6
-157	c	459	463
-215	c
0	c	124	146
0	c	294	309
56	c	0	70
56	c	0	45
56	c	0	45
-131	c	294	294
0	c	0	6
-67	c	224	246
0	c	0	13
-116	c	494	494
-26	c	238	238
0	c	37	41
-738	c	459	494
-246	c	302	302
-473	c
-246	c
0	c	156	209
-224	c
56	c	42	42
56	c	154	156
0	c	48	55
0	c	48	55
56	c	62	77
-228	c	1	28
-596	c	1	44
-568	c	19	25
-106	c	8	14
-123	c
0	c	6	6
0	c	6	20
0	c	46	81
-255	c	305	305
0	c	35	46
-534	c	28	41
0	c	110	132
56	c	0	38
0	c	3	32
-42	c	32	43
-19	c	314	321
-168	c
0	c	0	16
0	c
0	c
56	c	96	118
0	c	49	57
-690	c
-61	c	22	28
-163	c	169	176
-82	c	6	34
-161	c	2	16
-858	c	502	502
0	c	239	257
56	c	1	31
56	c	1	31
56	c	1	42
0	c	4	13
-30	c	2	16
0	c	133	153
-732	c	173	209
-435	c	147	147
0	c	0	9
-306	c	487	487
-338	c	424	428
0	c
0	c	17	24
0	c	96	118
0	c	218	236
0	c	280	295
-1881	c	42	65
56	c	5	5
56	c	0	77
56	c	0	77
-194	c
0	c	113	146
0	c	13	27
0	c	0	42
56	c	196	197
56	c	152	154
0	c	273	275
-3596	c	121	141
-971	c	207	224
-623	c	63	90
0	c	41	56
56	c	0	0
56	c	0	28
0	c	7	12
-738	c	0	5
0	c	78	80
-267	c	8	24
-84	c	8	24
-67	c	169	211
-210	c	301	315
0	c	210	242
-206	c	158	158
-760	c	145	181
-318	c	349	356
0	c	20	27
56	c
0	c	40	62
0	c	0	13
0	c	140	182
0	c	89	111
56	c	89	91
56	c	0	10
0	c	0	34
56	c	0	10
-49	c	360	360
-77	c	424	428
-11	c
0	c	118	186
56	c
56	c	14	37
0	c	124	144
-146	c	29	29
-297	c	263	263
-290	c
0	c	204	222
0	c	82	104
56	c	0	0
56	c	0	14
56	c	5	12
56	c	0	14
-242	c	0	0
0	c	0	0
0	c	116	169
0	c
0	c	309	352
-27	c	243	285
0	c	0	7
56	c	102	110
56	c	61	83
0	c	11	17
56	c	98	132
56	c	5	5
56	c	288	295
56	c	3	31
-267	c	100	120
0	c	68	90
0	c	20	35
56	c	0	0
56	c	0	7
-75	c	189	189
-203	c	101	112
0	c	93	113
-277	c
-529	c
-496	c	117	153
0	c	190	208
0	c	6	20
56	c	0	10
56	c	0	10
56	c	1	2
-584	c
0	c	14	23
-921	c	439	439
-445	c	38	39
-330	c
-165	c
0	c	2	17
-751	c
-275	c	393	400
-713	c
-122	c
0	c	74	82
-196	c	22	44
0	c	20	27
0	c	96	125
-1056	c	231	253
-522	c
-693	c
-173	c	400	427
56	c
56	c	112	114
-140	c	404	409
-31	c
0	c	26	48
-17	c
-247	c	255	294
-1005	c	173	190
0	c	93	146
-291	c	425	426
56	c	0	0
56	c	0	14
-92	c
-240	c	243	257
-36	c
-219	c	283	283
-39	c
-31	c	219	219
0	c	10	15
0	c	8	15
-1481	c	12	13
-701	c
0	c
1	c
0	c	81	103
0	c
56	c	81	89
56	c
-201	c	224	224
0	c
-184	c	190	198
0	c	63	65
0	c	162	180
0	c	90	98
56	c	0	28
56	c	0	37
56	c	0	0
56	c	0	28
-68	c
-185	c	14	14
-611	c	100	141
-185	c	182	226
-334	c	342	346
-145	c	4	4
0	c	105	106
0	c	297	329
-3	c	416	422
-569	c	182	182
-231	c	221	222
56	c	0	21
56	c	0	22
-240	c	24	31
-193	c
0	c	23	36
-571	c	198	274
0	c	48	61
-362	c
-2294	c	132	132
56	c	12	14
56	c	26	48
0	c	105	116
-655	c	31	58
0	c	60	68
0	c	103	105
0	c	47	49
-774	c	131	167
56	c	0	14
56	c	0	14
0	c	99	151
-265	c	99	99
56	c	201	209
56	c	5	19
56	c	106	109
56	c	168	188
0	c	10	17
-337	c	0	0
0	c	0	0
-263	c	91	91
-314	c	160	161
0	c	96	98
-35	c	384	390
56	c	0	14
56	c	0	7
56	c	0	7
0	c	5	7
0	c	17	18
-158	c	133	155
0	c	7	8
0	c	14	14
-10	c	233	233
56	c	7	7
56	c	126	127
-1038	c	140	157
0	c	67	75
0	c	148	166
-167	c	8	8
-474	c	9	10
0	c	82	84
56	c	0	8
56	c	0	8
0	c	1	16
0	c	36	49
0	c	144	157
0	c	125	125
56	c	28	28
56	c	259	263
-977	c	383	383
0	c	98	99
-252	c	364	368
-110	c	223	230
-268	c
-268	c
0	c	264	307
0	c	91	133
-3659	c	58	78
0	c	40	69
0	c	187	225
-319	c
-351	c	197	197
0	c	101	112
0	c	19	41
-110	c	66	69
-403	c	1	23
-217	c	1	23
0	c	78	131
-87	c
56	c	0	2
56	c	0	0
-15	c	1	8
56	c	0	2
56	c	0	2
-309	c	136	140
-676	c
-109	c	214	227
-207	c	403	403
-1	c	399	399
-106	c	185	185
-107	c	1	3
0	c
-7	c	337	339
7	c	223	224
-798	c
0	c	172	172
0	c
0	c
-320	c	389	396
0	c
0	c	76	110
0	c	338	338
-27	c
0	c	7	23
0	c	89	90
0	c	297	297
0	c	113	131
-299	c	21	29
0	c	4	12
0	c	161	181
0	c	91	102
-363	c	78	81
56	c	0	7
56	c	0	7
56	c	0	0
56	c	0	84
0	c	69	91
0	c	3	57
56	c
56	c	16	16
0	c	70	81
-324	c
-70	c	349	355
-236	c	308	313
0	c	187	195
-671	c	15	42
-1028	c	119	120
0	c	78	89
0	c	140	160
56	c	0	3
56	c	0	2
56	c	0	2
0	c
0	c	1	21
-221	c	177	181
0	c	6	7
-78	c	314	318
56	c	9	9
56	c	9	9
56	c	7	7
-866	c	331	366
-310	c	201	215
-167	c	69	111
0	c	233	265
-62	c
-646	c	65	106
-820	c
-677	c
-414	c
-199	c
-303	c	180	194
-342	c	132	133
-196	c	235	235
0	c	98	98
-152	c	112	112
-250	c	245	249
0	c	2	22
0	c	173	181
-1049	c	98	99
0	c	0	0
56	c	0	0
0	c	45	46
0	c
-495	c	38	49
0	c	4	14
0	c	1	9
-78	c	12	53
56	c	47	49
56	c	91	92
-2375	c	51	51
-263	c
-625	c	144	220
-774	c
-119	c
0	c	56	67
-13	c	0	0
-1418	c	124	126
-1002	c	231	232
0	c
0	c	151	152
-20	c	50	63
0	c	3	24
-285	c	47	54
-395	c	165	165
-358	c	9	29
-388	c
-325	c
0	c	105	125
-351	c	94	98
-144	c	179	192
0	c	78	120
-264	c	231	235
0	c	159	167
0	c
0	c	63	74
-860	c	0	0
0	c
0	c
0	c	155	156
0	c	44	96
-7	c	321	346
0	c
-1151	c	136	158
-251	c	116	160
-200	c	91	113
-166	c	98	98
-1077	c	70	71
-335	c	374	381
0	c	92	110
56	c	1	1
56	c	0	7
56	c	0	7
56	c	0	7
-816	c	314	341
0	c	131	131
-12	c	118	118
-238	c	162	164
0	c	0	2
0	c	311	311
56	c	210	217
0	c	85	98
0	c	29	81
0	c	34	56
-317	c	185	185
-338	c	164	203
-725	c
-811	c
-356	c	118	119
-224	c	207	207
-1006	c	354	354
-278	c	217	221
-355	c
0	c	42	53
0	c	145	153
56	c	0	2
-270	c	252	254
0	c	13	36
0	c	139	181
0	c	10	100
-30	c	3	14
-93	c
0	c	10	63
0	c	140	140
0	c	48	56
0	c	41	48
56	c	62	62
56	c
56	c	158	167
56	c	41	41
56	c	269	270
-114	c
0	c	131	169
-599	c	14	50
-389	c	327	328
-306	c	267	294
-277	c
-660	c	51	92
56	c	0	15
56	c	0	2
56	c	0	2
0	c	13	68
0	c	81	81
0	c	7	8
-231	c
-59	c	3	49
0	c	2	48
0	c	62	64
0	c	23	106
56	c	71	89
-452	c	215	222
-173	c	0	0
-432	c	244	248
-581	c	32	68
0	c	28	39
56	c	0	2
-292	c	203	207
-127	c
0	c	78	96
0	c	124	132
56	c	1	5
56	c	0	9
56	c	0	9
0	c	49	50
-2616	c	107	124
-346	c	18	18
-2	c	114	115
-50	c	190	197
-25	c	319	319
-49	c
-86	c	215	219
56	c	35	75
56	c
-54	c	85	86
-12	c
-129	c	121	121
-478	c	284	288
-577	c	288	290
0	c	81	90
-54	c	140	160
-501	c	6	20
-82	c	68	75
-49	c	270	283
0	c	16	21
-80	c	163	163
-146	c	75	126
-63	c	275	275
0	c	168	170
-55	c	308	327
-122	c
-650	c
-644	c
0	c	8	60
0	c	178	185
0	c	0	0
-217	c
-193	c	130	143
-667	c	84	84
-329	c	123	124
-1091	c	56	57
-133	c
0	c	91	111
56	c	0	0
56	c	0	7
56	c	0	7
0	c	106	106
0	c
0	c	34	62
-89	c	118	162
-560	c	7	56
0	c	8	61
-51	c	17	18
6	c	127	140
-92	c
-36	c	273	277
56	c
0	c	43	43
0	c
-1473	c	69	71
-167	c	103	145
0	c
-185	c
-354	c	0	0
-99	c	301	301
-320	c	175	179
0	c
0	c	64	82
56	c	2	55
0	c	14	14
0	c
0	c	4	22
-17	c
-205	c	296	300
-47	c	6	20
-481	c	312	312
-91	c	253	255
0	c
-60	c	266	272
0	c	5	5
56	c
56	c	40	40
56	c	7	9
56	c
-408	c	260	267
0	c	103	111
0	c	79	99
-1103	c	44	45
0	c
-2	c	38	58
-30	c	3	4
-8	c	228	238
-1893	c	17	20
0	c	50	63
-3032	c	40	47
-161	c	258	264
-850	c
-58	c	0	63
-256	c	1	45
-16	c	244	245
-21	c	33	41
56	c	12	12
56	c	6	48
56	c	73	77
56	c	6	49
56	c	7	7
56	c	4	50
56	c	126	134
0	c	64	77
-364	c
-1136	c	42	59
-451	c	109	109
-410	c
-442	c	106	106
-266	c
-359	c	143	143
0	c	8	26
0	c	0	40
0	c
56	c	0	7
56	c	119	128
56	c	0	0
56	c	0	7
1	c	0	0
0	c	107	134
-72	c
0	c	4	4
-444	c	11	29
0	c	120	127
0	c	1	21
0	c	85	99
-9	c	223	240
2	c	315	315
0	c	89	97
56	c
56	c	57	64
0	c
-422	c
0	c	90	132
-830	c	300	327
0	c	49	69
56	c	0	2
56	c	0	2
56	c	0	2
56	c	28	29
0	c	43	47
0	c	21	22
0	c
56	c	154	158
56	c	14	14
56	c	5	51
56	c	58	62
0	c	64	64
-214	c	7	58
0	c	82	90
0	c
-341	c	154	158
0	c	34	35
0	c	7	16
56	c	0	1
56	c
56	c	0	0
56	c	120	145
56	c	0	2
-863	c	267	294
-513	c	249	253
-2630	c	93	110
56	c	0	1
56	c	0	1
0	c	67	70
56	c	118	121
56	c	49	56
0	c	82	90
56	c	0	0
0	c	19	41
56	c	133	137
0	c	75	83
-355	c	140	144
0	c	147	151
0	c	68	76
-215	c	0	0
0	c	140	144
0	c
-2651	c	72	89
0	c	133	137
0	c	21	34
-46	c	196	196
0	c	29	35
0	c	28	34
-1600	c	97	131
0	c	141	142
-74	c	105	105
-45	c	482	506
0	c	105	118
0	c	548	549
-1423	c	96	97
-78	c	289	309
0	c	49	52
0	c	0	1
0	c	86	182
-585	c
-102	c
-5	c	611	615
-1028	c
-900	c	492	506
0	c	6	8
0	c	1	6
0	c	52	62
-454	c	133	139
-920	c	217	218
-307	c	20	30
-471	c	56	59
-652	c	84	92
0	c	70	83
-150	c	103	113
-120	c	98	99
-725	c	49	70
0	c	51	147
0	c	140	140
-2530	c	35	44
-104	c	117	119
56	c	28	28
-116	c	114	169
56	c
56	c	125	159
0	c	69	72
0	c	1	15
0	c	39	47
56	c	97	181
-1108	c	10	23
56	c	16	49
56	c	16	49
0	c	196	196
0	c	10	23
-1178	c	140	143
0	c	126	253
0	c	52	52
56	c	30	30
-79	c	589	596
-19	c	554	581
-136	c
-21	c	554	561
-163	c	630	630
-157	c	510	517
-95	c
-145	c
-522	c
-134	c
0	i	73	87
0	i	3	61
0	i	92	111
0	i	62	64
0	i	124	138
-1174	i	118	121
0	i	114	121
0	i	31	34
0	i	209	213
-328	i	177	184
0	i	60	62
0	i	85	105
0	i	50	51
-242	i	239	239
-213	i
-213	i	255	255
-1854	i	0	0
-208	i	239	239
-379	i	45	46
-306	i	45	46
0	i	55	57
0	i	112	126
0	i	54	67
0	i	45	46
0	i	327	327
0	i	50	51
-1075	i
-242	i	450	450
-26	i	56	63
-2225	i	48	50
0	i
0	i	65	69
0	i	119	133
-1448	i	109	123
0	i	109	123
-618	i	106	118
0	i	102	116
-546	i	40	48
-705	i	45	45
-11	i	28	34
0	i	6	12
-266	i	89	104
-242	i
-227	i	400	400
56	i	0	0
0	i	8	13
56	i	0	18
56	i	16	21
56	i	0	0
-264	i	15	15
56	i	7	7
56	i	0	9
-2237	i	19	82
56	i	3	3
56	i	0	1
56	i	0	1
0	i	7	21
0	i	13	13
-344	i	0	0
0	i	108	108
-606	i	31	32
-393	i	184	186
-488	i	31	32
-316	i	31	32
-239	i	31	32
0	i	110	117
0	i	46	46
0	i	103	117
0	i	95	103
0	i	103	117
0	i	102	109
0	i	132	133
-1349	i	202	206
-220	i	322	322
-1546	i	56	63
-96	i	35	42
56	i	0	4
-171	i	83	84
0	i	82	83
0	i
-192	i
-904	i	160	308
0	i	148	159
0	i	111	126
-216	i
56	i	44	44
56	i	16	28
-3465	i	147	159
-193	i
-191	i
-1220	i	35	42
0	i	104	126
-329	i	478	480
0	i	147	161
0	i	76	78
-185	i
0	i
0	i	105	119
0	i	62	84
0	i
56	i	0	0
56	i	0	0
-47	i	24	25
-575	i	24	25
0	i	24	25
-35	i	24	25
-1060	i	24	25
0	i	98	104
0	i	106	118
-801	i	133	134
0	i	192	192
0	i	55	71
0	i	151	153
0	i	83	152
-3243	i	188	192
-305	i	574	574
-1038	i	86	86
0	i
-241	i	575	580
-926	i	24	24
56	i	16	16
56	i	0	3
56	i	9	21
56	i	154	168
56	i	0	0
0	i	47	62
-233	i	2	2
56	i	1	1
56	i	0	0
-267	i	38	39
0	i	104	118
0	i	95	102
0	i	96	105
0	i	96	98
4	i
0	i	17	19
0	i	82	94
0	i	46	47
-392	i	14	17
0	i	3	11
-248	i	568	568
56	i	0	5
-3086	i	15	15
56	i	0	11
56	i	0	5
56	i
56	i	1	1
-101	i	10	11
1	i	10	11
-28	i	10	11
0	i	75	81
0	i	75	81
0	i	77	91
0	i	77	91
0	i	68	75
0	i	68	75
0	i	95	109
0	i	151	153
0	i	15	22
-576	i	129	137
-128	i	194	195
0	i	14	15
0	i	174	176
0	i	180	181
0	i	180	181
-113	i	38	49
0	i	28	28
56	i	0	1
0	i
56	i	97	103
0	i	10	12
-1216	i	76	79
0	i	58	65
56	i	1	1
56	i	0	1
56	i	0	2
56	i	0	0
-302	i	3	4
-134	i	156	158
-259	i	3	4
0	i	6	8
0	i	273	291
0	i	50	56
0	i	10	24
0	i	49	56
0	i	95	96
-292	i
0	i	3	3
-488	i	14	21
-124	i	21	35
-234	i	141	141
56	i	0	8
56	i	8	8
0	i	3	17
0	i	105	119
0	i	22	42
0	i	146	150
0	i	9	9
56	i	1	1
56	i	1	1
56	i	1	1
0	i
-742	i	58	60
-1088	i	58	60
-383	i	68	77
0	i	61	67
0	i	55	62
-380	i
0	i	11	15
0	i	142	146
0	i	1	2
0	i	6	31
0	i	168	171
0	i	137	147
0	i	64	65
0	i	134	137
0	i
-131	i	0	14
-313	i	35	49
56	i	157	160
56	i	14	14
56	i	8	8
56	i	0	8
0	i	75	89
-1489	i	68	82
0	i	5	18
-3558	i	54	66
0	i
-974	i	90	238
56	i	1	5
56	i	0	0
56	i	1	1
-901	i	417	418
-11	i	142	144
-316	i	51	53
-35	i	51	53
0	i	77	91
-2269	i	4	6
0	i	10	32
0	i	21	41
-349	i	0	7
-481	i	387	392
0	i	76	82
56	i	62	68
0	i	24	46
0	i	57	66
0	i	63	77
-299	i	56	71
-1384	i	167	171
0	i	24	24
0	i	73	81
0	i	67	73
0	i	73	80
0	i	75	77
-823	i	111	112
56	i	13	27
0	i
0	i	51	59
0	i
-1661	i	51	59
0	i	42	43
0	i	38	45
0	i	40	46
0	i	380	380
-310	i	398	406
-305	i	286	287
0	i	77	77
-1384	i	49	62
56	i	41	41
0	i	60	74
0	i	47	54
-131	i	0	7
-140	i	182	183
-136	i	0	0
-372	i	128	130
0	i	58	66
-2443	i	49	56
0	i	49	56
0	i	42	50
0	i	40	47
0	i	40	46
0	i	161	164
0	i	142	146
0	i	97	103
-322	i	68	73
-1707	i	56	76
56	i	83	90
0	i	33	47
0	i	32	46
0	i	144	146
-604	i	101	109
0	i	55	124
0	i	127	130
-269	i	547	552
56	i	0	0
56	i	0	1
56	i	0	0
56	i	0	1
56	i	2	2
0	i	4	4
56	i	2	2
56	i	0	0
56	i	36	36
0	i	0	0
0	i	25	25
0	i	47	54
0	i	7	54
0	i	122	126
-1230	i	42	49
-1259	i	29	46
0	i	27	35
0	i	27	35
0	i	27	28
-975	i	70	71
-407	i	427	483
0	i	6	7
56	i	3	3
56	i	6	6
56	i	494	501
0	i	50	62
0	i	69	75
0	i	159	160
56	i	0	0
56	i	0	1
56	i	1	1
-915	i	403	404
-287	i	37	39
0	i	3	4
0	i	44	60
0	i	43	60
0	i	23	31
0	i	22	29
0	i	21	22
-282	i	455	462
56	i	53	69
56	i	24	31
0	i	17	17
0	i	32	46
0	i	28	42
-1279	i	13	16
0	i	47	54
-411	i	40	49
0	i	14	14
56	i	0	0
-1777	i	112	113
0	i	6	8
0	i	29	36
-1258	i	30	47
0	i	22	39
-964	i	14	22
0	i	16	33
0	i	15	32
0	i	100	101
0	i	46	47
56	i	46	58
0	i	41	49
56	i	46	56
0	i	8	15
0	i	0	7
-354	i	1	16
0	i	2	9
0	i	84	88
0	i	39	40
0	i	3	25
56	i	0	0
56	i	0	1
-94	i
0	i	6	13
0	i	21	21
0	i	112	113
0	i	80	83
0	i	112	113
0	i	40	45
0	i	0	4
56	i	115	128
56	i	141	145
0	i	1	7
0	i	4	18
0	i	80	82
0	i	110	111
0	i	66	68
-325	i	302	302
0	i
0	i	40	49
56	i	0	0
56	i	0	0
-52	i	2	4
-350	i	2	4
-823	i	4	4
-732	i	93	95
0	i	1	20
0	i	9	20
0	i	3	73
0	i	2	19
0	i	85	88
0	i	68	70
-347	i	101	101
-353	i
-369	i	0	20
0	i	14	21
-1703	i	9	17
0	i	0	7
0	i	83	87
0	i	98	101
-3334	i	97	101
0	i	25	39
0	i	16	31
0	i	9	24
0	i	2	13
-103	i	169	208
56	i	3	10
56	i	24	40
0	i	15	32
0	i	29	45
-491	i	86	88
0	i	0	33
0	i	6	11
0	i	13	26
-658	i	104	108
0	i	73	76
-332	i
0	i	16	16
56	i	6	7
56	i	4	4
0	i	16	18
-357	i	33	38
0	i	27	28
0	i	92	96
0	i
0	i	85	98
56	i	1	5
-469	i	338	340
0	i	17	18
-971	i	72	74
-971	i	347	348
-583	i	6	20
0	i	6	21
-2398	i	4	19
0	i	54	57
0	i	52	55
-1571	i	100	104
0	i	39	42
-557	i	76	76
0	i	34	35
0	i	62	63
-346	i
-15	i	252	266
56	i	25	31
-922	i	12	13
0	i	11	25
56	i	0	0
56	i	0	0
0	i	9	22
0	i	45	48
0	i	84	88
0	i	13	18
0	i	84	88
0	i	80	85
0	i	52	55
0	i	7	12
-346	i
-384	i	463	463
-381	i
0	i	3	6
0	i	3	17
56	i	29	29
56	i	128	130
-3338	i	93	97
-361	i	331	331
0	i	0	0
-360	i	456	461
0	i	15	22
56	i	0	0
-374	i	133	133
-80	i	140	147
-325	i	28	42
0	i	12	13
0	i	36	39
0	i	59	62
56	i	19	42
0	i	4	21
56	i	0	0
56	i	0	0
0	i	0	0
56	i	0	0
-133	i	58	60
0	i
0	i	31	34
-46	i	62	66
0	i	20	49
-345	i	9	9
56	i	20	20
0	i
56	i	17	17
0	i	52	65
0	i	31	34
-405	i
-374	i	442	442
-401	i	307	315
-985	i	333	334
-109	i	56	59
-1590	i	22	27
-362	i
56	i	3	3
56	i	52	52
0	i	8	11
-704	i	58	62
0	i	11	13
0	i	7	13
0	i	10	12
-382	i
0	i	32	35
56	i	3	3
56	i	0	0
56	i	0	50
0	i	18	21
0	i	112	112
-412	i	107	107
-431	i
-454	i	7	21
56	i	18	24
-1628	i	43	47
-367	i
-417	i	64	64
-95	i	58	60
0	i	31	34
56	i	0	0
56	i	0	0
56	i	0	0
-6	i	30	32
-102	i	30	32
-477	i
0	i	10	14
0	i	17	21
-108	i
56	i	58	60
-80	i	299	329
56	i	241	283
0	i	48	52
0	i	38	41
56	i	0	0
-739	i	23	25
-267	i	23	25
0	i	104	105
-116	i	402	403
0	i	10	13
-388	i	6	6
0	i	17	17
56	i	21	21
0	i	48	52
-599	i	34	34
0	i	23	27
-3401	i	30	34
0	i	27	31
-402	i
-402	i	66	66
0	i	8	11
0	i	12	13
0	i	172	183
0	i	3	6
0	i	3	10
0	i	22	23
-468	i	93	93
56	i	6	6
-905	i	18	20
56	i	3	21
0	i	18	21
0	i	3	6
0	i	21	22
56	i	0	0
56	i	0	0
56	i	0	0
56	i	0	0
0	i	29	33
0	i	5	6
0	i	1	4
-424	i	359	363
56	i	93	98
56	i	92	108
56	i
56	i	41	41
-143	i
56	i	0	0
56	i	1	73
56	i	0	0
56	i	0	6
-498	i	2	4
-246	i	9	10
-93	i	3	3
56	i	5	5
56	i	11	28
56	i	15	15
56	i	74	74
56	i	6	8
56	i	88	95
-489	i
56	i	0	0
56	i	0	0
56	i	0	0
0	i	0	0
-2087	i	0	14
-99	i
56	i	29	64
56	i	70	98
-128	i	37	40
56	i	0	0
56	i	0	0
56	i	0	0
56	i	15	15
56	i	3	3
-1889	i	0	1
-447	i	72	72
-423	i	204	204
-465	i	42	42
-92	i	175	189
-300	i	22	23
-397	i
-505	i
0	i	19	19
0	i	97	98
0	i	19	24
-431	i	17	17
0	i	254	254
-905	i	12	47
0	i	27	31
-431	i	160	161
0	i	46	52
0	i	157	168
56	i	0	82
0	i	1	7
-1327	i	0	14
56	i	0	0
56	i	0	0
56	i	0	0
3	i
-206	i
0	i	88	174
0	i	56	110
0	i	9	15
0	i	1	5
0	i	14	17
-443	i
-215	i	51	56
0	i	119	140
56	i	12	12
0	i	20	21
0	i	20	21
0	i	5	6
0	i
-424	i	57	57
0	i	66	67
-626	i	7	7
56	i	0	0
56	i	0	0
56	i	1	1
56	i	0	0
0	i
-49	i	101	102
-1069	i	249	250
0	i	101	137
0	i	39	45
0	i	26	28
0	i	38	38
-425	i	22	22
0	i	21	21
-137	i	381	382
-445	i	36	36
0	i	115	126
56	i	0	3
56	i	0	0
56	i	1	1
0	i	29	32
-473	i
0	i
-35	i	50	50
-7	i	101	102
0	i	33	35
0	i
-430	i	38	38
0	i	13	17
56	i	0	0
56	i	0	0
-1751	i	21	28
-24	i	87	88
-98	i	87	88
0	i	34	35
-565	i	46	49
56	i	24	45
56	i	27	35
0	i	55	62
-466	i
-782	i	9	14
-185	i	194	224
0	i	17	21
-1505	i	98	98
-445	i	3	3
-588	i	219	221
0	i	25	28
56	i	24	26
0	i	68	74
-2091	i	1	17
56	i	0	0
56	i	3	3
3	i	80	81
-77	i	73	74
0	i	15	18
0	i	18	21
0	i	77	77
56	i	18	28
0	i	3	6
56	i	0	1
56	i	0	0
56	i	0	0
0	i	0	6
0	i	0	3
0	i	40	126
-235	i
56	i	0	1
0	i	59	60
-426	i	43	47
-486	i	330	330
0	i	8	10
-32	i
-53	i	7	14
-266	i	52	53
0	i	18	21
0	i	79	97
6	i
0	i	20	21
0	i	0	1
-611	i	0	3
56	i	0	0
56	i	0	0
-15	i	308	315
-10	i	52	53
0	i	257	259
0	i	19	43
-6	i
-1857	i	18	25
0	i	21	21
56	i	276	278
56	i	6	8
56	i
56	i	0	0
56	i	3	3
56	i	0	35
-526	i	88	91
-114	i	233	297
56	i	54	54
0	i	156	156
-537	i
0	i	59	70
56	i	0	0
56	i	1	1
-52	i	213	216
0	i	95	96
56	i	63	63
56	i	10	15
0	i
-183	i	84	98
-232	i	286	287
0	i	2	12
56	i	1	21
56	i	0	15
0	i	0	0
-40	i
-26	i	6	7
0	i
0	i	13	21
-39	i	38	39
-25	i	38	39
0	i	103	104
0	i	28	31
-29	i	282	287
0	i	124	125
0	i
56	i	4	26
56	i	119	119
0	i	13	23
-521	i	106	106
56	i	9	13
5	i
-1558	i	45	45
-241	i	82	85
0	i	1	1
-1681	i	0	0
56	i	55	56
56	i	4	13
56	i	36	36
56	i	14	16
-521	i	21	21
-304	i
0	i	257	259
0	i	14	14
56	i	0	0
-4	i	52	64
-4	i	24	25
-301	i	17	18
0	i	109	117
0	i	3	7
-4	i
-399	i	45	48
0	i	0	4
56	i	55	56
56	i	9	10
56	i	11	77
[truncated: 58 more rows]
