# Supplementary material for: An email-based intervention to improve the number and timeliness of letters sent from the hospital outpatient clinic to the general practitioner: A pair-randomized controlled trial
Source: PLoS One. 2017 Oct 23;12(10):e0185812. doi: 10.1371/journal.pone.0185812 (PMC5653206; doi:10.1371/journal.pone.0185812)
Supplement: S6 File — (TXT) [file pone.0185812.s006.txt]

interv	overdueV90d	ba
c	0	a
c	0	a
c	0	a
c	0	a
c	0	a
c	0	a
c	0	a
c	0	a
c	0	a
c	0	a
c	0	a
c	0	a
c	0	a
c	0	a
c	0	a
c	0	a
c	0	a
c	0	a
c	0	a
c	0	a
c	0	a
c	0	a
c	0	a
c	0	a
c	0	a
c	0	a
c	0	a
c	0	a
c	0	a
c	0	a
c	0	a
c	0	a
c	0	a
c	0	a
c	0	a
c	0	a
c	0	a
c	0	a
c	0	a
c	0	a
c	0	a
c	0	a
c	0	a
c	0	a
c	0	a
c	0	a
c	0	a
c	0	a
c	0	a
c	0	a
c	0	a
c	0	a
c	0	a
c	0	a
c	0	a
c	0	a
c	0	a
c	0	a
c	0	a
c	0	a
c	0	a
c	0	a
c	0	a
c	0	a
c	0	a
c	0	a
c	0	a
c	0	a
c	0	a
c	0	a
c	0	a
c	0	a
c	0	a
c	0	a
c	0	a
c	0	a
c	0	a
c	0	a
c	0	a
c	0	a
c	0	a
c	0	a
c	0	a
c	0	a
c	0	a
c	0	a
c	0	a
c	0	a
c	0	a
c	0	a
c	0	a
c	0	a
c	0	a
c	0	a
c	0	a
c	0	a
c	0	a
c	0	a
c	0	a
c	0	a
c	0	a
c	0	a
c	0	a
c	0	a
c	0	a
c	0	a
c	0	a
c	0	a
c	0	a
c	0	a
c	0	a
c	0	a
c	0	a
c	0	a
c	0	a
c	0	a
c	0	a
c	0	a
c	0	a
c	0	a
c	0	a
c	0	a
c	0	a
c	0	a
c	0	a
c	0	a
c	0	a
c	0	a
c	0	a
c	0	a
c	0	a
c	0	a
c	0	a
c	0	a
c	0	a
c	0	a
c	0	a
c	0	a
c	0	a
c	0	a
c	0	a
c	0	a
c	0	a
c	0	a
c	0	a
c	0	a
c	0	a
c	0	a
c	0	a
c	0	a
c	0	a
c	0	a
c	0	a
c	0	a
c	0	a
c	0	a
c	0	a
c	0	a
c	0	a
c	0	a
c	0	a
c	0	a
c	0	a
c	0	a
c	0	a
c	0	a
c	0	a
c	0	a
c	0	a
c	0	a
c	0	a
c	0	a
c	0	a
c	0	a
c	0	a
c	0	a
c	0	a
c	0	a
c	0	a
c	0	a
c	0	a
c	0	a
c	0	a
c	0	a
c	0	a
c	0	a
c	0	a
c	0	a
c	0	a
c	0	a
c	0	a
c	0	a
c	0	a
c	0	a
c	0	a
c	0	a
c	0	a
c	0	a
c	0	a
c	0	a
c	0	a
c	0	a
c	0	a
c	0	a
c	0	a
c	0	a
c	0	a
c	0	a
c	0	a
c	0	a
c	0	a
c	0	a
c	0	a
c	0	a
c	0	a
c	0	a
c	0	a
c	0	a
c	0	a
c	0	a
c	0	a
c	0	a
c	0	a
c	0	a
c	0	a
c	0	a
c	0	a
c	0	a
c	0	a
c	0	a
c	0	a
c	0	a
c	0	a
c	0	a
c	0	a
c	0	a
c	0	a
c	0	a
c	0	a
c	0	a
c	0	a
c	0	a
c	0	a
c	0	a
c	0	a
c	0	a
c	0	a
c	0	a
c	0	a
c	0	a
c	0	a
c	0	a
c	0	a
c	0	a
c	0	a
c	0	a
c	0	a
c	0	a
c	0	a
c	0	a
c	0	a
c	0	a
c	0	a
c	0	a
c	0	a
c	0	a
c	0	a
c	0	a
c	0	a
c	0	a
c	0	a
c	0	a
c	0	a
c	0	a
c	0	a
c	0	a
c	0	a
c	0	a
c	0	a
c	0	a
c	0	a
c	0	a
c	0	a
c	0	a
c	0	a
c	0	a
c	0	a
c	0	a
c	0	a
c	0	a
c	0	a
c	0	a
c	0	a
c	0	a
c	0	a
c	0	a
c	0	a
c	0	a
c	0	a
c	0	a
c	0	a
c	0	a
c	0	a
c	0	a
c	0	a
c	0	a
c	0	a
c	0	a
c	0	a
c	0	a
c	0	a
c	0	a
c	0	a
c	0	a
c	0	a
c	0	a
c	0	a
c	0	a
c	0	a
c	0	a
c	0	a
c	0	a
c	0	a
c	0	a
c	0	a
c	0	a
c	0	a
c	0	a
c	0	a
c	0	a
c	0	a
c	0	a
c	0	a
c	0	a
c	0	a
c	0	a
c	0	a
c	0	a
c	0	a
c	0	a
c	0	a
c	0	a
c	0	a
c	0	a
c	0	a
c	0	a
c	0	a
c	0	a
c	0	a
c	0	a
c	0	a
c	0	a
c	0	a
c	0	a
c	0	a
c	0	a
c	0	a
c	0	a
c	0	a
c	0	a
c	0	a
c	0	a
c	0	a
c	0	a
c	0	a
c	0	a
c	0	a
c	0	a
c	0	a
c	0	a
c	0	a
c	0	a
c	0	a
c	0	a
c	0	a
c	0	a
c	0	a
c	0	a
c	0	a
c	0	a
c	0	a
c	0	a
c	0	a
c	0	a
c	0	a
c	0	a
c	0	a
c	0	a
c	0	a
c	0	a
c	0	a
c	0	a
c	0	a
c	0	a
c	0	a
c	0	a
c	0	a
c	0	a
c	0	a
c	0	a
c	0	a
c	0	a
c	0	a
c	0	a
c	0	a
c	0	a
c	0	a
c	0	a
c	0	a
c	0	a
c	0	a
c	0	a
c	0	a
c	0	a
c	0	a
c	0	a
c	0	a
c	0	a
c	0	a
c	0	a
c	0	a
c	0	a
c	0	a
c	0	a
c	0	a
c	0	a
c	0	a
c	0	a
c	0	a
c	0	a
c	0	a
c	0	a
c	0	a
c	0	a
c	0	a
c	0	a
c	0	a
c	0	a
c	0	a
c	0	a
c	0	a
c	0	a
c	0	a
c	0	a
c	0	a
c	0	a
c	0	a
c	0	a
c	0	a
c	0	a
c	0	a
c	0	a
c	0	a
c	0	a
c	0	a
c	0	a
c	0	a
c	0	a
c	0	a
c	0	a
c	0	a
c	0	a
c	0	a
c	0	a
c	0	a
c	0	a
c	0	a
c	0	a
c	0	a
c	0	a
c	0	a
c	0	a
c	0	a
c	0	a
c	0	a
c	0	a
c	0	a
c	0	a
c	0	a
c	0	a
c	0	a
c	0	a
c	0	a
c	0	a
c	0	a
c	0	a
c	0	a
c	0	a
c	0	a
c	0	a
c	0	a
c	0	a
c	0	a
c	0	a
c	0	a
c	0	a
c	0	a
c	0	a
c	0	a
c	0	a
c	0	a
c	0	a
c	0	a
c	0	a
c	0	a
c	0	a
c	0	a
c	0	a
c	0	a
c	0	a
c	0	a
c	0	a
c	0	a
c	0	a
c	0	a
c	0	a
c	0	a
c	0	a
c	0	a
c	0	a
c	0	a
c	0	a
c	0	a
c	0	a
c	0	a
c	0	a
c	0	a
c	0	a
c	0	a
c	0	a
c	0	a
c	0	a
c	0	a
c	0	a
c	0	a
c	0	a
c	0	a
c	0	a
c	0	a
c	0	a
c	0	a
c	0	a
c	0	a
c	0	a
c	0	a
c	0	a
c	0	a
c	0	a
c	0	a
c	0	a
c	0	a
c	0	a
c	0	a
c	0	a
c	0	a
c	0	a
c	0	a
c	0	a
c	0	a
c	0	a
c	0	a
c	0	a
c	0	a
c	0	a
c	0	a
c	0	a
c	0	a
c	0	a
c	0	a
c	0	a
c	0	a
c	0	a
c	0	a
c	0	a
c	0	a
c	0	a
c	0	a
c	0	a
c	0	a
c	0	a
c	0	a
c	0	a
c	0	a
c	0	a
c	0	a
c	0	a
c	0	a
c	0	a
c	0	a
c	0	a
c	0	a
c	0	a
c	0	a
c	0	a
c	0	a
c	0	a
c	0	a
c	0	a
c	0	a
c	0	a
c	0	a
c	0	a
c	0	a
c	0	a
c	0	a
c	0	a
c	0	a
c	0	a
c	0	a
c	0	a
c	0	a
c	0	a
c	0	a
c	0	a
c	0	a
c	0	a
c	0	a
c	0	a
c	0	a
c	0	a
c	0	a
c	0	a
c	0	a
c	0	a
c	0	a
c	0	a
c	0	a
c	0	a
c	0	a
c	0	a
c	0	a
c	0	a
c	0	a
c	0	a
c	0	a
c	0	a
c	0	a
c	0	a
c	0	a
c	0	a
c	0	a
c	0	a
c	0	a
c	0	a
c	0	a
c	0	a
c	0	a
c	0	a
c	0	a
c	0	a
c	0	a
c	0	a
c	0	a
c	0	a
c	0	a
c	0	a
c	0	a
c	0	a
c	0	a
c	0	a
c	0	a
c	0	a
c	0	a
c	0	a
c	0	a
c	0	a
c	0	a
c	0	a
c	1	a
c	1	a
c	1	a
c	1	a
c	1	a
c	1	a
c	1	a
c	1	a
c	1	a
c	1	a
c	1	a
c	1	a
c	1	a
c	1	a
c	1	a
c	1	a
c	1	a
c	1	a
c	1	a
c	1	a
c	1	a
c	1	a
c	1	a
c	1	a
c	1	a
c	1	a
c	1	a
c	1	a
c	1	a
c	1	a
c	1	a
c	1	a
c	1	a
c	1	a
c	1	a
c	1	a
c	1	a
i	0	a
i	0	a
i	0	a
i	0	a
i	0	a
i	0	a
i	0	a
i	0	a
i	0	a
i	0	a
i	0	a
i	0	a
i	0	a
i	0	a
i	0	a
i	0	a
i	0	a
i	0	a
i	0	a
i	0	a
i	0	a
i	0	a
i	0	a
i	0	a
i	0	a
i	0	a
i	0	a
i	0	a
i	0	a
i	0	a
i	0	a
i	0	a
i	0	a
i	0	a
i	0	a
i	0	a
i	0	a
i	0	a
i	0	a
i	0	a
i	0	a
i	0	a
i	0	a
i	0	a
i	0	a
i	0	a
i	0	a
i	0	a
i	0	a
i	0	a
i	0	a
i	0	a
i	0	a
i	0	a
i	0	a
i	0	a
i	0	a
i	0	a
i	0	a
i	0	a
i	0	a
i	0	a
i	0	a
i	0	a
i	0	a
i	0	a
i	0	a
i	0	a
i	0	a
i	0	a
i	0	a
i	0	a
i	0	a
i	0	a
i	0	a
i	0	a
i	0	a
i	0	a
i	0	a
i	0	a
i	0	a
i	0	a
i	0	a
i	0	a
i	0	a
i	0	a
i	0	a
i	0	a
i	0	a
i	0	a
i	0	a
i	0	a
i	0	a
i	0	a
i	0	a
i	0	a
i	0	a
i	0	a
i	0	a
i	0	a
i	0	a
i	0	a
i	0	a
i	0	a
i	0	a
i	0	a
i	0	a
i	0	a
i	0	a
i	0	a
i	0	a
i	0	a
i	0	a
i	0	a
i	0	a
i	0	a
i	0	a
i	0	a
i	0	a
i	0	a
i	0	a
i	0	a
i	0	a
i	0	a
i	0	a
i	0	a
i	0	a
i	0	a
i	0	a
i	0	a
i	0	a
i	0	a
i	0	a
i	0	a
i	0	a
i	0	a
i	0	a
i	0	a
i	0	a
i	0	a
i	0	a
i	0	a
i	0	a
i	0	a
i	0	a
i	0	a
i	0	a
i	0	a
i	0	a
i	0	a
i	0	a
i	0	a
i	0	a
i	0	a
i	0	a
i	0	a
i	0	a
i	0	a
i	0	a
i	0	a
i	0	a
i	0	a
i	0	a
i	0	a
i	0	a
i	0	a
i	0	a
i	0	a
i	0	a
i	0	a
i	0	a
i	0	a
i	0	a
i	0	a
i	0	a
i	0	a
i	0	a
i	0	a
i	0	a
i	0	a
i	0	a
i	0	a
i	0	a
i	0	a
i	0	a
i	0	a
i	0	a
i	0	a
i	0	a
i	0	a
i	0	a
i	0	a
i	0	a
i	0	a
i	0	a
i	0	a
i	0	a
i	0	a
i	0	a
i	0	a
i	0	a
i	0	a
i	0	a
i	0	a
i	0	a
i	0	a
i	0	a
i	0	a
i	0	a
i	0	a
i	0	a
i	0	a
i	0	a
i	0	a
i	0	a
i	0	a
i	0	a
i	0	a
i	0	a
i	0	a
i	0	a
i	0	a
i	0	a
i	0	a
i	0	a
i	0	a
i	0	a
i	0	a
i	0	a
i	0	a
i	0	a
i	0	a
i	0	a
i	0	a
i	0	a
i	0	a
i	0	a
i	0	a
i	0	a
i	0	a
i	0	a
i	0	a
i	0	a
i	0	a
i	0	a
i	0	a
i	0	a
i	0	a
i	0	a
i	0	a
i	0	a
i	0	a
i	0	a
i	0	a
i	0	a
i	0	a
i	0	a
i	0	a
i	0	a
i	0	a
i	0	a
i	0	a
i	0	a
c	0	a
c	0	a
c	0	a
c	0	a
c	0	a
c	0	a
c	0	a
c	0	a
c	0	a
c	0	a
c	0	a
c	0	a
c	0	a
c	0	a
c	0	a
c	0	a
c	0	a
c	0	a
c	0	a
c	0	a
c	0	a
c	0	a
c	0	a
c	0	a
c	0	a
c	0	a
c	0	a
c	0	a
c	0	a
c	0	a
c	0	a
c	0	a
c	0	a
c	0	a
c	0	a
c	0	a
c	0	a
c	0	a
c	0	a
c	0	a
c	0	a
c	0	a
c	0	a
c	0	a
c	0	a
c	0	a
c	0	a
c	0	a
c	0	a
c	0	a
c	0	a
c	0	a
c	0	a
c	0	a
c	0	a
c	0	a
c	0	a
c	0	a
c	0	a
c	0	a
c	0	a
c	0	a
c	0	a
c	0	a
c	0	a
c	0	a
c	0	a
c	0	a
c	0	a
c	0	a
c	0	a
c	0	a
c	0	a
c	0	a
c	0	a
c	0	a
c	0	a
c	0	a
c	0	a
c	0	a
c	0	a
c	0	a
c	0	a
c	0	a
c	0	a
c	0	a
c	0	a
c	0	a
c	0	a
c	0	a
c	0	a
c	0	a
c	0	a
c	0	a
c	0	a
c	0	a
c	0	a
c	0	a
c	0	a
c	0	a
c	0	a
c	0	a
c	0	a
c	0	a
c	0	a
c	0	a
c	0	a
c	0	a
c	0	a
c	0	a
c	0	a
c	0	a
c	0	a
c	0	a
c	0	a
c	0	a
c	0	a
c	0	a
c	0	a
c	0	a
c	0	a
c	0	a
c	0	a
c	0	a
c	0	a
c	0	a
c	0	a
c	0	a
c	0	a
c	0	a
c	0	a
c	0	a
c	0	a
c	0	a
c	0	a
c	0	a
c	0	a
c	0	a
c	0	a
c	0	a
c	0	a
c	0	a
c	0	a
c	0	a
c	0	a
c	0	a
c	0	a
c	0	a
c	0	a
c	0	a
c	0	a
c	0	a
c	0	a
c	0	a
c	0	a
c	0	a
c	0	a
c	0	a
c	0	a
c	0	a
c	0	a
c	0	a
c	0	a
c	0	a
c	0	a
c	0	a
c	0	a
c	0	a
c	0	a
c	0	a
c	0	a
c	0	a
c	0	a
c	0	a
c	0	a
c	0	a
c	0	a
c	0	a
c	0	a
c	0	a
c	0	a
c	0	a
c	0	a
c	0	a
c	0	a
c	0	a
c	0	a
c	0	a
c	0	a
c	0	a
c	0	a
c	0	a
c	0	a
c	0	a
c	0	a
c	0	a
c	0	a
c	0	a
c	0	a
c	0	a
c	0	a
c	0	a
c	0	a
c	0	a
c	0	a
c	0	a
c	0	a
c	0	a
c	0	a
c	0	a
c	0	a
c	0	a
c	0	a
c	0	a
c	0	a
c	0	a
c	0	a
c	0	a
c	0	a
c	0	a
c	0	a
c	0	a
c	0	a
c	0	a
c	0	a
c	0	a
c	0	a
c	0	a
c	0	a
c	0	a
c	0	a
c	0	a
c	0	a
c	0	a
c	0	a
c	0	a
c	0	a
c	0	a
c	0	a
c	0	a
c	0	a
c	0	a
c	0	a
c	0	a
c	0	a
c	0	a
c	0	a
c	0	a
c	0	a
c	0	a
c	0	a
c	0	a
c	0	a
c	0	a
c	0	a
c	0	a
c	0	a
c	0	a
c	0	a
c	0	a
c	0	a
c	0	a
c	0	a
c	0	a
c	0	a
c	0	a
c	0	a
c	0	a
c	0	a
c	0	a
c	0	a
c	0	a
c	0	a
c	0	a
c	0	a
c	0	a
c	0	a
c	0	a
c	0	a
c	0	a
c	0	a
c	0	a
c	0	a
c	0	a
c	0	a
c	0	a
c	0	a
c	0	a
c	0	a
c	0	a
c	0	a
c	0	a
c	0	a
c	0	a
c	0	a
c	0	a
c	0	a
c	0	a
c	0	a
c	0	a
c	0	a
c	0	a
c	0	a
c	0	a
c	0	a
c	0	a
c	0	a
c	0	a
c	0	a
c	0	a
c	0	a
c	0	a
c	0	a
c	0	a
c	0	a
c	0	a
c	0	a
c	0	a
c	0	a
c	0	a
c	0	a
c	0	a
c	0	a
c	0	a
c	0	a
c	0	a
c	0	a
c	0	a
c	0	a
c	0	a
c	0	a
c	0	a
c	0	a
c	0	a
c	0	a
c	0	a
c	0	a
c	0	a
c	0	a
c	0	a
c	0	a
c	0	a
c	0	a
c	0	a
c	0	a
c	0	a
c	0	a
c	0	a
c	0	a
c	0	a
c	0	a
c	0	a
c	0	a
c	0	a
c	0	a
c	0	a
c	0	a
c	0	a
c	0	a
c	0	a
c	0	a
c	0	a
c	0	a
c	0	a
c	0	a
c	0	a
c	0	a
c	0	a
c	0	a
c	0	a
c	0	a
c	0	a
c	0	a
c	0	a
c	0	a
c	0	a
c	0	a
c	0	a
c	0	a
c	0	a
c	0	a
c	0	a
c	0	a
c	0	a
c	0	a
c	0	a
c	0	a
c	0	a
c	0	a
c	0	a
c	0	a
c	0	a
c	0	a
c	0	a
c	0	a
c	0	a
c	0	a
c	0	a
c	0	a
c	0	a
c	0	a
c	0	a
c	0	a
c	0	a
c	0	a
c	0	a
c	0	a
c	0	a
c	0	a
c	0	a
c	0	a
c	0	a
c	0	a
c	0	a
c	0	a
c	0	a
c	1	a
c	1	a
c	1	a
c	1	a
c	1	a
c	1	a
c	1	a
c	1	a
c	1	a
c	1	a
c	1	a
c	1	a
c	1	a
c	1	a
c	1	a
c	1	a
c	1	a
c	1	a
c	1	a
c	1	a
c	1	a
c	1	a
c	1	a
c	1	a
c	1	a
c	1	a
i	0	a
i	0	a
i	0	a
i	0	a
i	0	a
i	0	a
i	0	a
i	0	a
i	0	a
i	0	a
i	0	a
i	0	a
i	0	a
i	0	a
i	0	a
i	0	a
i	0	a
i	0	a
i	0	a
i	0	a
i	0	a
i	0	a
i	0	a
i	0	a
i	0	a
i	0	a
i	0	a
i	0	a
i	0	a
i	0	a
i	0	a
i	0	a
i	0	a
i	0	a
i	0	a
i	0	a
i	0	a
i	0	a
i	0	a
i	0	a
i	0	a
i	0	a
i	0	a
i	0	a
i	0	a
i	0	a
i	0	a
i	0	a
i	0	a
i	0	a
i	0	a
i	0	a
i	0	a
i	0	a
i	0	a
i	0	a
i	0	a
i	0	a
i	0	a
i	0	a
i	0	a
i	0	a
i	0	a
i	0	a
i	0	a
i	0	a
i	0	a
i	0	a
i	0	a
i	0	a
i	0	a
i	0	a
i	0	a
i	0	a
i	0	a
i	0	a
i	0	a
i	0	a
i	0	a
i	0	a
i	0	a
i	0	a
i	0	a
i	0	a
i	0	a
i	0	a
i	0	a
i	0	a
i	0	a
i	0	a
i	0	a
i	0	a
i	0	a
i	0	a
i	0	a
i	0	a
i	0	a
i	0	a
i	0	a
i	0	a
i	0	a
i	0	a
i	0	a
i	0	a
i	0	a
i	0	a
i	0	a
i	0	a
i	0	a
i	0	a
i	0	a
i	0	a
i	0	a
i	0	a
i	0	a
i	0	a
i	0	a
i	0	a
i	0	a
i	0	a
i	0	a
i	0	a
i	0	a
i	0	a
i	0	a
i	0	a
i	0	a
i	0	a
i	0	a
i	0	a
i	0	a
i	0	a
i	0	a
i	0	a
i	0	a
i	0	a
i	0	a
i	0	a
i	0	a
i	0	a
i	0	a
i	0	a
i	0	a
i	0	a
i	0	a
i	0	a
i	0	a
i	0	a
i	0	a
i	0	a
i	0	a
i	0	a
i	0	a
i	0	a
i	0	a
i	0	a
i	0	a
i	0	a
i	0	a
i	0	a
i	0	a
i	0	a
i	0	a
i	0	a
i	0	a
i	0	a
i	0	a
i	0	a
i	0	a
i	0	a
i	0	a
i	0	a
i	0	a
i	0	a
i	0	a
i	0	a
i	0	a
i	0	a
i	0	a
i	0	a
i	0	a
i	0	a
i	0	a
i	0	a
i	0	a
i	0	a
i	0	a
i	0	a
i	0	a
i	0	a
i	0	a
i	0	a
i	0	a
i	0	a
i	0	a
i	0	a
i	0	a
i	0	a
i	0	a
i	0	a
i	0	a
i	0	a
i	0	a
i	0	a
i	0	a
i	0	a
i	0	a
i	0	a
i	0	a
i	0	a
i	0	a
i	0	a
i	0	a
i	0	a
i	0	a
i	0	a
i	0	a
i	0	a
i	0	a
i	0	a
i	0	a
i	0	a
i	0	a
i	0	a
i	0	a
i	0	a
i	0	a
i	0	a
i	0	a
i	0	a
i	0	a
i	0	a
i	0	a
i	0	a
i	0	a
i	0	a
i	0	a
i	0	a
i	0	a
i	0	a
i	0	a
i	0	a
i	0	a
i	0	a
i	0	a
i	0	a
i	0	a
i	0	a
i	0	a
i	0	a
i	0	a
i	0	a
i	0	a
i	0	a
i	0	a
i	0	a
i	0	a
i	0	a
i	0	a
i	0	a
i	0	a
i	0	a
i	0	a
i	0	a
i	0	a
i	0	a
i	0	a
i	0	a
i	0	a
i	0	a
i	0	a
i	0	a
i	0	a
i	0	a
i	0	a
i	0	a
i	0	a
i	0	a
i	0	a
i	0	a
i	0	a
i	0	a
i	0	a
i	0	a
i	0	a
i	0	a
i	0	a
i	0	a
i	0	a
i	0	a
i	0	a
i	0	a
i	0	a
i	0	a
i	0	a
i	0	a
i	0	a
i	0	a
i	0	a
i	0	a
i	0	a
i	0	a
i	0	a
i	0	a
i	0	a
i	0	a
i	0	a
i	0	a
i	0	a
i	0	a
i	0	a
i	0	a
i	0	a
i	0	a
i	0	a
i	0	a
i	0	a
i	0	a
i	0	a
i	0	a
i	0	a
i	0	a
i	0	a
i	0	a
i	0	a
i	0	a
i	0	a
i	0	a
i	0	a
i	0	a
i	0	a
i	0	a
i	0	a
i	0	a
i	0	a
i	0	a
i	0	a
i	0	a
i	0	a
i	0	a
i	0	a
i	0	a
i	0	a
i	0	a
i	0	a
i	0	a
i	0	a
i	0	a
i	0	a
i	0	a
i	0	a
i	0	a
i	0	a
i	0	a
i	0	a
i	0	a
i	0	a
i	0	a
i	0	a
i	0	a
i	0	a
i	0	a
i	0	a
i	0	a
i	0	a
i	0	a
i	0	a
i	0	a
i	0	a
i	0	a
i	0	a
i	0	a
i	0	a
i	0	a
i	0	a
i	0	a
i	0	a
i	0	a
i	0	a
i	0	a
i	0	a
i	0	a
i	0	a
i	0	a
i	0	a
i	0	a
i	0	a
i	0	a
i	0	a
i	0	a
i	0	a
i	0	a
i	0	a
i	0	a
i	0	a
i	0	a
i	0	a
i	0	a
i	0	a
i	0	a
i	0	a
i	0	a
i	0	a
i	0	a
i	0	a
i	0	a
i	0	a
i	0	a
i	0	a
i	0	a
i	0	a
i	0	a
i	0	a
i	0	a
i	0	a
i	0	a
i	0	a
i	0	a
i	0	a
i	0	a
i	0	a
i	0	a
i	0	a
i	0	a
i	0	a
i	0	a
i	0	a
i	0	a
i	0	a
i	0	a
i	0	a
i	0	a
i	0	a
i	0	a
i	0	a
i	0	a
i	0	a
i	0	a
i	0	a
i	0	a
i	0	a
i	0	a
i	0	a
i	0	a
i	0	a
i	0	a
i	0	a
i	0	a
i	0	a
i	0	a
i	0	a
i	0	a
i	0	a
i	0	a
i	0	a
i	0	a
i	0	a
i	0	a
i	0	a
i	0	a
i	0	a
i	0	a
i	0	a
i	0	a
i	0	a
i	0	a
i	0	a
i	0	a
i	0	a
i	0	a
i	0	a
i	0	a
i	0	a
i	0	a
i	0	a
i	0	a
i	0	a
i	0	a
i	0	a
i	0	a
i	0	a
i	0	a
i	0	a
i	0	a
i	0	a
i	0	a
i	0	a
i	0	a
i	0	a
i	0	a
i	0	a
i	0	a
i	0	a
i	0	a
i	0	a
i	0	a
i	0	a
i	0	a
i	0	a
i	0	a
i	0	a
i	0	a
i	0	a
i	0	a
i	0	a
i	0	a
i	0	a
i	0	a
i	0	a
i	0	a
i	0	a
i	0	a
i	0	a
i	0	a
i	0	a
i	0	a
i	0	a
i	0	a
i	0	a
i	0	a
i	0	a
i	0	a
i	0	a
i	0	a
i	0	a
i	0	a
i	0	a
i	0	a
i	0	a
i	0	a
i	0	a
i	0	a
i	0	a
i	0	a
i	0	a
i	0	a
i	0	a
i	0	a
i	0	a
i	0	a
i	0	a
i	0	a
i	0	a
i	0	a
i	0	a
i	0	a
i	0	a
i	0	a
i	0	a
i	0	a
i	0	a
i	0	a
i	0	a
i	0	a
i	0	a
i	0	a
i	0	a
i	0	a
i	0	a
i	0	a
i	0	a
i	0	a
i	0	a
i	0	a
i	0	a
i	0	a
i	0	a
i	0	a
i	0	a
i	0	a
i	0	a
i	0	a
i	0	a
i	0	a
i	0	a
i	0	a
i	0	a
i	0	a
i	0	a
i	0	a
i	0	a
i	0	a
i	0	a
i	0	a
i	0	a
i	0	a
i	0	a
i	0	a
i	0	a
[truncated: 13,864 more rows]
