# Supplementary material for: An email-based intervention to improve the number and timeliness of letters sent from the hospital outpatient clinic to the general practitioner: A pair-randomized controlled trial
Source: PLoS One. 2017 Oct 23;12(10):e0185812. doi: 10.1371/journal.pone.0185812 (PMC5653206; doi:10.1371/journal.pone.0185812)
Supplement: S7 File — (XLSX) [file pone.0185812.s007.xlsx]

## Sheet: basicStats
patientVisitsIncl	patientsIncl	patientVisitsNP	patientsNP	patientVisitsCP	patientsCP	patientVisitsTest	patientsTest	patientVisitsCtrl	patientsCtrl	patientVisitsWasDue	patientsWasDue	patientVisitsWasDueTest	patientsWasDueTest	patientVisitsWasDueCtrl	patientsWasDueCtrl	patientVisitsEligible	patientsEligible	patientVisitsEligibleTest	patientsEligibleTest	patientVisitsEligibleCtrl	patientsEligibleCtrl	nRemindersSent	nPatientsRSent	maxSent	medianSent	IQR25Sent	IQR75Sent	maxNS	medianNS	IQR25NS	IQR75NS	totalSent	totalUnSent	visitWithLet90dAll	ptWithLet90dAll	visitWithLet90dWasDue	ptWithLet90dWasDue	visitWithLet90dWasDueTest	ptWithLet90dWasDueTest	visitWithLet90dWasDueCtrl	ptWithLet90dWasDueCtrl	visitNoLet90dWasDueTest	ptNoLet90dWasDueTest	visitNoLet90dWasDueCtrl	ptNoLet90dWasDueCtrl
7690	3310	437	434	7253	3064	3140	1426	4550	1912	2057	1401	864	638	1193	766	981	907	417	405	564	503	474	415	81	7	2	24	79	14	6	20	1959	2939	2594	1802	1206	1025	611	521	595	506	253	176	598	327

## Sheet: Pivot Table_calculateVisitPerMo
category	- all -
Count - pk	Data
trueDocCode	1	2	3	4	5	6	7	8	9	10	11	12	Total Result	months	visits per month	cp per month	np per month	pair	ctrl/interv
a0				71	94	87	84	84	73	90	87	35	705	9	78.3333	77.6667	0.666667
a1				36	22	23	37	30	27	26	36	26	263	9	29.2222	29.2222	1	a	2.68061	2.68061
b0				56	61	77	101	59	88				442	6	73.6667	72.1667	2.16667
b1				54	96	73	61	76	98	75	112	29	674	9	74.8889	73.4444	0.333333	b	0.98368	-1.01659
c0				16	18	14	13	19	26				106	6	17.6667	17.1667	1
c1				68	101	49	103	89	27				437	6	72.8333	71.8333	0.833333	c	0.242563	-4.12264
d0				51	88	43	77	83	58				400	6	66.6667	65.8333	5.16667
d1				11	15	9	21	15	12				83	6	13.8333	8.66667	7.33333	d	4.81928	4.81928
e0	57	40	62	39	54	51	80	64	40	60	70	53	670	12	55.8333	52.1667	0.333333
e1	26	35	20	14	24	15	35	26	28	20	19	24	286	12	23.8333	23.5	0.333333	e	2.34266	2.34266
f0	60	65	74				45	94	31	77	64	77	587	9	65.2222	64.7778	6.11111
f1	7	11	10				14	3	12	13	15	15	100	9	11.1111	5	10	f	5.87	5.87
g0	17	9	10	18	27	18	4	22	14	19	19	7	184	12	15.3333	7.83333	0.166667
g1	22	17	24	21	14	27	21	9	30	13	28	25	251	12	20.9167	20.75	3.75	g	0.733068	-1.36413
h0	12	6	10	8	11	8	7	2	9	13	13	12	111	12	9.25	5.5	0.5
h1	11	8	24	23	22	14	14		19	22	14	14	185	11	16.8182	16.2727	0.818182	h	0.55	-1.81818
i0				18	31	27							76	3	25.3333	22.3333	5.33333
i1					16	14							30	2	15	7	2	i	1.68889	1.68889
j0		14	10										24	2	12	10	4
j1		3	9										12	2	6	2	2	j	2	2
k0	88	35	46										169	3	56.3333	55	2
k1	28	35	23										86	3	28.6667	28.6667	2.33333	k	1.96512	1.96512
l0	79	20	73							54	73	67	366	6	61	60	0.333333
l1	68	68	48										184	3	61.3333	59	3.33333	l	0.994565	-1.00546
m0	20	12	16							5	20	17	90	6	15	14.6667	0.5
m1	56	92	68							96	60	84	456	6	76	74.3333	5.83333	m	0.197368	-5.06667
n0	61	84	44							89	76	77	431	6	71.8333	71.3333	1.66667
n1	12	8	8							11	22	13	74	6	12.3333	6.5	72.8333	n	5.82432	5.82432
p0				31	80	78							189	3	63	63	0
p1				5	6	8							19	3	6.33333	3	0	p	9.94737	9.94737
Total Result	624	562	579	540	780	635	717	675	592	683	728	575	7690
														median	28.6667	26.0833	1.83333
														IQR 25	15	9	0.5
														IQR 75	65.2222	64.3333	3.9375
														min	1
														max	112

## Sheet: Pivot Table_WasDuePerMonth
Count - pk	Data
trueDocCode	1	2	3	4	5	6	7	8	9	10	11	12	Total Result	months	avg per month
a0				5	8	5	6	9	4	6	13	6	62	9	6.88889
a1						1	1		1		1	2	6	9	0.666667
b0				12	8	16	25	17	19				97	6	16.1667
b1				2	20	29	24	23	33	22	30	5	188	9	20.8889
c0				4	6	4	5	9	7				35	6	5.83333
c1				13	33	23	48	34	13				164	6	27.3333
d0				18	19	9	20	13	9				88	6	14.6667
d1				7	3	6	9	4	7				36	6	6
e0	24	16	24	15	16	10	25	20	23	13	31	18	235	12	19.5833
e1	2	3	3	3	4	1	11	3	2	4	1	3	40	12	3.33333
f0	31	21	34				9	27	11	24	25	26	208	9	23.1111
f1	4	4	7				8	1	5	8	11	9	57	9	6.33333
g0	8	5	7	8	17	11	3	9	7	10	11	6	102	12	8.5
g1	8	3	5	6	4	14	9	5	9	4	4	3	74	12	6.16667
h0	4	4	7	5	7	7	5	2	5	9	8	11	74	12	6.16667
h1	4	3	11	15	16	10	9		13	16	9	9	115	11	10.4545
i0				14	19	16							49	3	16.3333
i1					10	7							17	2	8.5
j0		8	2										10	2	5
j1		2	7										9	2	4.5
k0	7	16	15										38	3	12.6667
k1	2	4	1										7	3	2.33333
l0	17	2	11							3	5	5	43	6	7.16667
l1	1	7	3										11	3	3.66667
m0	7	3	6							1	5	7	29	6	4.83333
m1	15	22	22							8	10	12	89	6	14.8333
n0	9	13	6							10	6	8	52	6	8.66667
n1	7	3	2							6	14	7	39	6	6.5
p0				12	31	28							71	3	23.6667
p1				4	4	4							12	3	4
Total Result	150	139	173	143	225	201	217	176	168	144	184	137	2057
														median	7.02778
														IQR 25	5.20833
														IQR 75	14.7917
														min	0
														max	48
